# Supplementary material for: Prediction and validation of protein intermediate states from structurally rich ensembles and coarse-grained simulations
Source: Nat Commun. 2016 Aug 31;7:12575. doi: 10.1038/ncomms12575 (PMC5013691; doi:10.1038/ncomms12575)
Supplement: Supplementary Data 1 — Supplementary .html file containing interactive PC1-2 plots with links to the Protein Data Bank [file ncomms12575-s2.zip]

Archive with 9 entries (8 files):
- interactiveplots/
- interactiveplots/5Nase.csv
- interactiveplots/GLIC.csv
- interactiveplots/plot.js
- interactiveplots/RBP.csv
- interactiveplots/RNaseIII.csv
- interactiveplots/serca.csv
- interactiveplots/style.css
- interactiveplots/Transitions.html
