# Supplementary material for: Prediction and validation of protein intermediate states from structurally rich ensembles and coarse-grained simulations
Source: Nat Commun. 2016 Aug 31;7:12575. doi: 10.1038/ncomms12575 (PMC5013691; doi:10.1038/ncomms12575)
Supplement: Supplementary Data 1 — Supplementary .html file containing interactive PC1-2 plots with links to the Protein Data Bank [file ncomms12575-s2.zip › interactiveplots/5Nase.csv]

Name	PC1	PC2	Category	Comment
1ho5	-214.511	4.611	Nucleotide-bound end-state	Complex with adenosine and phosphate
1ho5	-212.184	5.434	Nucleotide-bound end-state	Complex with adenosine and phosphate
1hp1	10.657	10.756	Apo end-state 1	Nine-mutant in complex with ATP*
1hpu	-205.966	-1.738	Nucleotide-bound end-state	Complex with AMPCP
1hpu	-205.730	-0.730	Nucleotide-bound end-state	Complex with AMPCP
1hpu	-217.861	8.080	Nucleotide-bound end-state	Complex with AMPCP
1hpu	-211.782	3.925	Nucleotide-bound end-state	Complex with AMPCP
1oi8	-114.830	-43.074	Apo Intermediate 2	Double mutant P90C/L424C
1oi8	-112.290	-42.600	Apo Intermediate 2	Double mutant P90C/L424C
1oid	0.000	0.000	Apo end-state 1	S228C/P513C mutant in Space Group: P 1 21 1
1oid	0.991	-12.004	Apo Intermediate 1	S228C/P513C mutant in Space Group: P 1 21 1
1oie	10.281	7.889	Apo end-state 1	S228C/P513C mutant in Space Group: P 41 21 2
1ush	10.157	14.575	Apo end-state 1
2ush	14.663	-12.348	Apo Intermediate 1	Complex with Tungstate
2ush	7.780	-9.153	Apo Intermediate 1	Complex with Tungstate
4wwl	-115.012	-48.922	Apo Intermediate 2	Single mutant I521C labeled with MTSL
1	-1.065	0.472	trans1
2	-1.781	0.177	trans1
3	-2.461	0.340	trans1
4	-2.913	-0.063	trans1
5	-3.323	-0.234	trans1
6	-4.867	-0.667	trans1
7	-6.280	-1.173	trans1
8	-6.945	-1.354	trans1
9	-7.417	-1.441	trans1
10	-7.982	-1.968	trans1
11	-8.518	-2.535	trans1
12	-9.159	-2.885	trans1
13	-10.094	-3.345	trans1
14	-10.833	-3.511	trans1
15	-11.291	-3.628	trans1
16	-12.003	-4.044	trans1
17	-12.567	-4.476	trans1
18	-13.335	-5.051	trans1
19	-13.928	-5.331	trans1
20	-14.581	-5.791	trans1
21	-15.010	-6.124	trans1
22	-15.572	-6.286	trans1
23	-16.355	-6.474	trans1
24	-16.815	-7.026	trans1
25	-17.522	-7.098	trans1
26	-18.220	-7.297	trans1
27	-18.681	-7.864	trans1
28	-19.032	-8.395	trans1
29	-19.785	-8.472	trans1
30	-20.290	-8.986	trans1
31	-20.794	-9.415	trans1
32	-21.256	-9.586	trans1
33	-21.935	-9.684	trans1
34	-22.817	-10.423	trans1
35	-23.273	-10.682	trans1
36	-23.783	-11.211	trans1
37	-24.639	-11.975	trans1
38	-25.018	-12.106	trans1
39	-25.964	-12.440	trans1
40	-26.444	-12.848	trans1
41	-26.972	-13.084	trans1
42	-27.759	-13.433	trans1
43	-28.127	-13.784	trans1
44	-28.879	-14.318	trans1
45	-29.504	-14.636	trans1
46	-30.229	-14.721	trans1
47	-30.826	-15.187	trans1
48	-31.554	-15.286	trans1
49	-31.988	-16.048	trans1
50	-32.514	-16.131	trans1
51	-32.949	-16.447	trans1
52	-33.662	-16.831	trans1
53	-34.324	-17.144	trans1
54	-35.020	-17.738	trans1
55	-35.817	-18.332	trans1
56	-36.654	-19.061	trans1
57	-37.506	-19.567	trans1
58	-38.137	-19.595	trans1
59	-38.716	-19.806	trans1
60	-39.383	-19.807	trans1
61	-40.354	-20.210	trans1
62	-41.091	-20.713	trans1
63	-41.898	-21.040	trans1
64	-42.486	-21.479	trans1
65	-42.978	-21.908	trans1
66	-43.623	-22.201	trans1
67	-44.057	-22.957	trans1
68	-44.964	-23.040	trans1
69	-46.038	-23.379	trans1
70	-46.904	-23.875	trans1
71	-47.843	-24.085	trans1
72	-48.753	-24.502	trans1
73	-49.367	-24.846	trans1
74	-50.513	-25.192	trans1
75	-51.057	-25.442	trans1
76	-51.852	-25.705	trans1
77	-52.517	-26.463	trans1
78	-53.399	-27.076	trans1
79	-53.954	-27.323	trans1
80	-54.436	-27.668	trans1
81	-55.272	-27.792	trans1
82	-55.940	-28.173	trans1
83	-56.900	-28.560	trans1
84	-57.682	-29.084	trans1
85	-58.270	-29.733	trans1
86	-59.427	-30.089	trans1
87	-60.225	-30.538	trans1
88	-60.709	-30.632	trans1
89	-61.479	-30.945	trans1
90	-62.372	-31.484	trans1
91	-63.030	-31.879	trans1
92	-63.752	-32.248	trans1
93	-64.549	-32.477	trans1
94	-65.452	-32.529	trans1
95	-66.201	-32.690	trans1
96	-67.395	-33.297	trans1
97	-68.288	-33.226	trans1
98	-69.103	-33.181	trans1
99	-70.001	-33.506	trans1
100	-70.742	-33.621	trans1
101	-71.643	-33.781	trans1
102	-72.252	-33.974	trans1
103	-72.895	-34.174	trans1
104	-73.611	-34.564	trans1
105	-74.278	-34.973	trans1
106	-75.019	-35.131	trans1
107	-75.980	-35.554	trans1
108	-76.821	-35.620	trans1
109	-77.797	-35.923	trans1
110	-78.744	-36.319	trans1
111	-79.532	-36.502	trans1
112	-80.052	-36.707	trans1
113	-80.902	-37.282	trans1
114	-81.624	-37.702	trans1
115	-82.444	-37.750	trans1
116	-83.430	-38.059	trans1
117	-84.416	-38.416	trans1
118	-85.298	-38.715	trans1
119	-86.551	-39.020	trans1
120	-87.239	-39.180	trans1
121	-87.803	-39.507	trans1
122	-88.673	-39.724	trans1
123	-89.711	-39.872	trans1
124	-90.586	-40.095	trans1
125	-91.381	-40.228	trans1
126	-92.195	-40.581	trans1
127	-93.013	-40.631	trans1
128	-93.932	-40.672	trans1
129	-95.012	-40.558	trans1
130	-96.085	-40.855	trans1
131	-96.807	-41.152	trans1
132	-97.691	-41.501	trans1
133	-98.546	-41.616	trans1
134	-99.145	-41.725	trans1
135	-99.849	-41.858	trans1
136	-100.941	-41.762	trans1
137	-101.534	-41.828	trans1
138	-102.083	-42.183	trans1
139	-102.879	-42.168	trans1
140	-103.978	-42.163	trans1
141	-104.891	-42.227	trans1
142	-105.865	-42.634	trans1
143	-106.492	-42.590	trans1
144	-107.556	-42.596	trans1
145	-108.543	-42.685	trans1
146	-109.642	-42.475	trans1
147	-110.520	-42.503	trans1
148	-111.373	-42.542	trans1
149	-112.109	-42.713	trans1
150	-112.883	-42.899	trans1
151	-113.853	-42.718	trans1
152	-114.675	-42.544	trans1
153	-115.775	-42.548	trans1
154	-117.007	-42.978	trans1
155	-117.955	-42.918	trans1
156	-119.245	-42.811	trans1
157	-120.217	-42.802	trans1
158	-121.486	-42.669	trans1
159	-122.179	-42.681	trans1
160	-123.370	-42.664	trans1
161	-124.171	-42.648	trans1
162	-125.153	-42.543	trans1
163	-125.806	-42.648	trans1
164	-126.595	-42.793	trans1
165	-127.377	-42.871	trans1
166	-128.038	-42.388	trans1
167	-129.384	-41.938	trans1
168	-130.043	-41.872	trans1
169	-130.804	-41.656	trans1
170	-131.762	-41.912	trans1
171	-132.770	-41.626	trans1
172	-133.605	-41.254	trans1
173	-134.493	-41.107	trans1
174	-135.482	-40.929	trans1
175	-136.408	-40.753	trans1
176	-137.255	-40.796	trans1
177	-137.990	-40.806	trans1
178	-138.885	-40.532	trans1
179	-139.985	-40.411	trans1
180	-140.694	-40.077	trans1
181	-141.481	-39.882	trans1
182	-142.191	-39.742	trans1
183	-143.065	-39.265	trans1
184	-143.833	-38.958	trans1
185	-144.760	-38.765	trans1
186	-145.640	-38.565	trans1
187	-146.831	-38.272	trans1
188	-147.554	-38.067	trans1
189	-148.330	-37.753	trans1
190	-149.410	-37.461	trans1
191	-150.478	-37.185	trans1
192	-151.324	-37.329	trans1
193	-152.167	-37.266	trans1
194	-152.715	-37.149	trans1
195	-153.397	-36.876	trans1
196	-154.195	-36.495	trans1
197	-155.048	-36.189	trans1
198	-155.676	-35.882	trans1
199	-156.189	-35.849	trans1
200	-157.082	-35.621	trans1
201	-157.547	-35.357	trans1
202	-158.257	-35.221	trans1
203	-158.939	-35.166	trans1
204	-159.451	-34.895	trans1
205	-160.135	-34.436	trans1
206	-160.713	-34.212	trans1
207	-161.303	-33.597	trans1
208	-162.062	-33.549	trans1
209	-162.569	-33.309	trans1
210	-163.197	-33.087	trans1
211	-163.811	-32.671	trans1
212	-164.553	-32.262	trans1
213	-164.959	-31.835	trans1
214	-165.504	-31.629	trans1
215	-166.199	-31.457	trans1
216	-166.912	-31.014	trans1
217	-167.428	-30.516	trans1
218	-167.882	-30.366	trans1
219	-168.366	-29.967	trans1
220	-169.053	-29.660	trans1
221	-169.768	-29.161	trans1
222	-170.313	-28.741	trans1
223	-170.706	-28.332	trans1
224	-171.237	-27.899	trans1
225	-171.661	-27.730	trans1
226	-172.041	-27.491	trans1
227	-172.496	-27.065	trans1
228	-173.145	-26.721	trans1
229	-173.728	-26.421	trans1
230	-174.327	-26.120	trans1
231	-174.922	-25.833	trans1
232	-175.434	-25.550	trans1
233	-176.002	-25.294	trans1
234	-176.306	-25.101	trans1
235	-176.800	-25.075	trans1
236	-177.256	-24.778	trans1
237	-177.722	-24.473	trans1
238	-178.423	-24.083	trans1
239	-178.867	-23.915	trans1
240	-179.288	-23.650	trans1
241	-179.749	-23.366	trans1
242	-180.135	-22.994	trans1
243	-180.583	-22.637	trans1
244	-181.057	-22.432	trans1
245	-181.582	-22.013	trans1
246	-181.965	-21.718	trans1
247	-182.431	-21.407	trans1
248	-182.786	-21.161	trans1
249	-183.099	-20.923	trans1
250	-183.508	-20.470	trans1
251	-183.946	-20.337	trans1
252	-184.161	-19.926	trans1
253	-184.528	-19.728	trans1
254	-184.931	-19.473	trans1
255	-185.336	-19.008	trans1
256	-185.787	-18.787	trans1
257	-186.076	-18.461	trans1
258	-186.382	-18.187	trans1
259	-186.845	-17.965	trans1
260	-187.222	-17.683	trans1
261	-187.507	-17.342	trans1
262	-187.810	-17.127	trans1
263	-188.188	-16.791	trans1
264	-188.620	-16.531	trans1
265	-188.967	-16.361	trans1
266	-189.237	-16.227	trans1
267	-189.490	-16.027	trans1
268	-189.881	-15.683	trans1
269	-190.250	-15.434	trans1
270	-190.725	-15.029	trans1
271	-191.121	-14.756	trans1
272	-191.503	-14.571	trans1
273	-191.710	-14.293	trans1
274	-191.957	-13.920	trans1
275	-192.305	-13.605	trans1
276	-192.566	-13.349	trans1
277	-192.926	-13.109	trans1
278	-193.224	-12.863	trans1
279	-193.637	-12.558	trans1
280	-193.924	-12.256	trans1
281	-194.233	-12.039	trans1
282	-194.488	-11.746	trans1
283	-194.773	-11.669	trans1
284	-194.981	-11.345	trans1
285	-195.278	-11.142	trans1
286	-195.593	-10.961	trans1
287	-195.885	-10.762	trans1
288	-196.136	-10.394	trans1
289	-196.491	-10.177	trans1
290	-196.859	-9.911	trans1
291	-197.129	-9.668	trans1
292	-197.296	-9.452	trans1
293	-197.647	-9.190	trans1
294	-198.002	-8.955	trans1
295	-198.240	-8.782	trans1
296	-198.488	-8.537	trans1
297	-198.675	-8.269	trans1
298	-198.935	-8.044	trans1
299	-199.125	-7.798	trans1
300	-199.418	-7.601	trans1
301	-199.678	-7.372	trans1
302	-200.021	-7.166	trans1
303	-200.312	-6.922	trans1
304	-200.569	-6.670	trans1
305	-200.872	-6.480	trans1
306	-201.144	-6.113	trans1
307	-201.369	-5.871	trans1
308	-201.616	-5.717	trans1
309	-201.859	-5.537	trans1
310	-202.057	-5.342	trans1
311	-202.267	-5.095	trans1
312	-202.531	-4.820	trans1
313	-202.742	-4.671	trans1
314	-202.876	-4.473	trans1
315	-203.100	-4.252	trans1
316	-203.334	-3.996	trans1
317	-203.477	-3.810	trans1
318	-203.665	-3.779	trans1
319	-203.799	-3.552	trans1
320	-203.929	-3.393	trans1
321	-204.135	-3.342	trans1
322	-204.238	-3.144	trans1
323	-204.475	-3.034	trans1
324	-204.647	-2.891	trans1
325	-204.717	-2.756	trans1
1	-205.165	-1.724	trans2
2	-204.926	-1.776	trans2
3	-203.961	-1.795	trans2
4	-203.003	-2.400	trans2
5	-202.518	-2.328	trans2
6	-201.941	-2.029	trans2
7	-201.110	-2.091	trans2
8	-200.237	-2.459	trans2
9	-199.613	-2.127	trans2
10	-199.016	-2.332	trans2
11	-198.452	-2.523	trans2
12	-197.393	-2.642	trans2
13	-197.022	-2.511	trans2
14	-196.238	-2.234	trans2
15	-195.420	-2.707	trans2
16	-194.676	-2.654	trans2
17	-194.221	-2.624	trans2
18	-193.880	-2.786	trans2
19	-193.023	-3.077	trans2
20	-192.475	-3.073	trans2
21	-191.690	-3.358	trans2
22	-190.873	-3.831	trans2
23	-190.218	-4.444	trans2
24	-189.466	-4.226	trans2
25	-188.997	-4.445	trans2
26	-188.378	-4.335	trans2
27	-187.688	-4.687	trans2
28	-186.957	-5.319	trans2
29	-186.652	-5.403	trans2
30	-185.940	-5.571	trans2
31	-185.308	-5.812	trans2
32	-184.608	-6.171	trans2
33	-183.828	-6.392	trans2
34	-183.088	-6.369	trans2
35	-182.468	-6.436	trans2
36	-181.498	-6.651	trans2
37	-180.817	-6.708	trans2
38	-180.176	-6.701	trans2
39	-179.490	-6.594	trans2
40	-179.137	-6.817	trans2
41	-178.439	-7.065	trans2
42	-177.978	-7.142	trans2
43	-177.413	-7.144	trans2
44	-176.836	-7.151	trans2
45	-176.189	-6.846	trans2
46	-175.542	-6.922	trans2
47	-174.903	-6.846	trans2
48	-174.195	-7.078	trans2
49	-173.475	-7.149	trans2
50	-172.842	-7.451	trans2
51	-172.222	-7.657	trans2
52	-171.518	-7.834	trans2
53	-170.967	-7.778	trans2
54	-170.092	-7.376	trans2
55	-169.173	-7.462	trans2
56	-168.454	-7.633	trans2
57	-167.516	-7.554	trans2
58	-166.660	-7.833	trans2
59	-165.819	-8.206	trans2
60	-164.956	-8.481	trans2
61	-164.415	-8.543	trans2
62	-163.887	-8.537	trans2
63	-162.841	-8.940	trans2
64	-162.363	-8.927	trans2
65	-161.398	-8.607	trans2
66	-160.464	-9.121	trans2
67	-159.754	-9.261	trans2
68	-158.989	-9.194	trans2
69	-158.436	-9.357	trans2
70	-157.702	-8.953	trans2
71	-156.758	-9.310	trans2
72	-156.175	-9.531	trans2
73	-155.365	-9.206	trans2
74	-154.660	-9.232	trans2
75	-153.817	-9.276	trans2
76	-152.859	-9.326	trans2
77	-151.999	-9.324	trans2
78	-150.953	-9.239	trans2
79	-150.171	-9.294	trans2
80	-149.330	-9.355	trans2
81	-148.379	-9.327	trans2
82	-147.370	-9.217	trans2
83	-146.394	-9.244	trans2
84	-145.623	-9.218	trans2
85	-144.653	-9.595	trans2
86	-144.017	-9.710	trans2
87	-142.988	-9.660	trans2
88	-142.022	-10.099	trans2
89	-141.177	-10.260	trans2
90	-140.518	-10.224	trans2
91	-139.388	-10.163	trans2
92	-138.644	-10.072	trans2
93	-137.484	-9.858	trans2
94	-136.525	-9.962	trans2
95	-135.466	-10.158	trans2
96	-134.816	-10.143	trans2
97	-133.829	-10.080	trans2
98	-133.225	-9.969	trans2
99	-132.374	-9.769	trans2
100	-131.548	-10.092	trans2
101	-130.674	-10.197	trans2
102	-129.840	-10.255	trans2
103	-128.994	-10.562	trans2
104	-128.161	-10.991	trans2
105	-127.393	-10.567	trans2
106	-126.389	-10.627	trans2
107	-125.782	-10.634	trans2
108	-125.108	-10.522	trans2
109	-124.500	-10.690	trans2
110	-123.403	-10.619	trans2
111	-122.576	-10.361	trans2
112	-121.807	-10.380	trans2
113	-121.021	-10.154	trans2
114	-120.109	-10.486	trans2
115	-119.178	-10.661	trans2
116	-118.258	-10.673	trans2
117	-117.558	-10.645	trans2
118	-116.614	-10.532	trans2
119	-116.085	-10.370	trans2
120	-115.278	-10.282	trans2
121	-114.411	-10.297	trans2
122	-113.727	-10.471	trans2
123	-113.105	-10.238	trans2
124	-112.327	-10.104	trans2
125	-111.341	-9.845	trans2
126	-110.569	-9.987	trans2
127	-109.896	-9.484	trans2
128	-108.930	-9.224	trans2
129	-108.277	-9.063	trans2
130	-107.520	-8.695	trans2
131	-106.298	-8.395	trans2
132	-105.433	-8.522	trans2
133	-104.643	-8.150	trans2
134	-103.874	-8.100	trans2
135	-102.873	-7.899	trans2
136	-102.286	-7.900	trans2
137	-101.552	-7.771	trans2
138	-100.641	-7.725	trans2
139	-99.598	-8.143	trans2
140	-98.738	-7.963	trans2
141	-97.870	-7.933	trans2
142	-97.059	-7.950	trans2
143	-96.329	-7.889	trans2
144	-95.432	-7.966	trans2
145	-94.571	-7.954	trans2
146	-93.732	-7.936	trans2
147	-93.028	-7.846	trans2
148	-91.843	-7.722	trans2
149	-91.028	-7.774	trans2
150	-90.180	-7.677	trans2
151	-89.187	-7.317	trans2
152	-88.191	-6.765	trans2
153	-87.470	-6.799	trans2
154	-86.813	-6.620	trans2
155	-85.924	-6.523	trans2
156	-85.448	-6.571	trans2
157	-84.754	-6.377	trans2
158	-84.060	-6.108	trans2
159	-83.211	-6.020	trans2
160	-82.300	-5.943	trans2
161	-81.614	-5.658	trans2
162	-80.548	-5.754	trans2
163	-79.488	-5.582	trans2
164	-78.564	-5.651	trans2
165	-77.553	-5.600	trans2
166	-76.767	-5.635	trans2
167	-76.216	-5.466	trans2
168	-75.508	-5.360	trans2
169	-74.962	-5.245	trans2
170	-73.977	-5.120	trans2
171	-72.965	-4.931	trans2
172	-72.355	-4.793	trans2
173	-71.652	-4.771	trans2
174	-70.864	-4.592	trans2
175	-69.896	-4.345	trans2
176	-69.318	-4.166	trans2
177	-68.804	-3.894	trans2
178	-68.061	-3.573	trans2
179	-67.303	-3.475	trans2
180	-66.412	-3.393	trans2
181	-65.625	-3.418	trans2
182	-64.780	-3.389	trans2
183	-63.896	-3.285	trans2
184	-63.140	-3.014	trans2
185	-62.494	-3.160	trans2
186	-61.809	-3.217	trans2
187	-60.914	-3.277	trans2
188	-59.973	-2.964	trans2
189	-59.368	-2.672	trans2
190	-58.419	-2.230	trans2
191	-57.688	-2.297	trans2
192	-57.131	-2.073	trans2
193	-56.437	-2.194	trans2
194	-55.844	-2.029	trans2
195	-55.107	-1.828	trans2
196	-54.603	-1.574	trans2
197	-53.625	-1.230	trans2
198	-52.972	-1.259	trans2
199	-52.262	-0.951	trans2
200	-51.879	-0.998	trans2
201	-51.287	-0.874	trans2
202	-50.178	-0.817	trans2
203	-49.296	-0.794	trans2
204	-48.717	-0.679	trans2
205	-47.960	-0.621	trans2
206	-47.141	-0.354	trans2
207	-46.587	-0.200	trans2
208	-45.781	-0.445	trans2
209	-45.000	-0.377	trans2
210	-44.127	-0.442	trans2
211	-43.505	-0.574	trans2
212	-42.819	-0.562	trans2
213	-42.273	-0.475	trans2
214	-41.630	-0.391	trans2
215	-41.158	-0.394	trans2
216	-40.545	-0.251	trans2
217	-39.926	-0.179	trans2
218	-39.445	-0.036	trans2
219	-39.006	-0.099	trans2
220	-38.406	-0.247	trans2
221	-37.901	-0.487	trans2
222	-37.267	-0.450	trans2
223	-36.537	-0.502	trans2
224	-36.032	-0.441	trans2
225	-35.485	-0.356	trans2
226	-34.997	-0.234	trans2
227	-34.489	-0.166	trans2
228	-33.833	-0.132	trans2
229	-33.272	-0.102	trans2
230	-32.626	-0.129	trans2
231	-31.984	-0.092	trans2
232	-31.445	-0.162	trans2
233	-30.955	-0.083	trans2
234	-30.688	0.290	trans2
235	-30.032	0.383	trans2
236	-29.536	0.428	trans2
237	-28.762	0.460	trans2
238	-28.405	0.296	trans2
239	-27.897	0.372	trans2
240	-27.372	0.337	trans2
241	-26.810	0.373	trans2
242	-26.312	0.454	trans2
243	-25.825	0.589	trans2
244	-25.166	0.616	trans2
245	-24.711	0.594	trans2
246	-24.175	0.922	trans2
247	-23.709	0.945	trans2
248	-23.213	0.781	trans2
249	-22.919	0.701	trans2
250	-22.435	0.767	trans2
251	-21.908	0.756	trans2
252	-21.566	0.934	trans2
253	-21.136	0.828	trans2
254	-20.838	0.824	trans2
255	-20.556	0.942	trans2
256	-20.099	0.802	trans2
257	-19.653	0.766	trans2
258	-19.234	0.832	trans2
259	-18.815	0.725	trans2
260	-18.496	0.959	trans2
261	-18.171	0.961	trans2
262	-17.758	1.022	trans2
263	-17.468	0.982	trans2
264	-17.122	0.848	trans2
265	-16.814	0.850	trans2
266	-16.316	0.651	trans2
267	-15.961	0.705	trans2
268	-15.635	0.656	trans2
269	-15.291	0.518	trans2
270	-15.018	0.553	trans2
271	-14.658	0.543	trans2
272	-14.315	0.561	trans2
273	-13.959	0.648	trans2
274	-13.564	0.621	trans2
275	-13.178	0.588	trans2
276	-12.926	0.518	trans2
277	-12.558	0.400	trans2
278	-12.272	0.409	trans2
279	-11.943	0.507	trans2
280	-11.648	0.561	trans2
281	-11.331	0.505	trans2
282	-10.988	0.490	trans2
283	-10.787	0.484	trans2
284	-10.526	0.446	trans2
285	-10.191	0.440	trans2
286	-9.895	0.431	trans2
287	-9.609	0.459	trans2
288	-9.299	0.452	trans2
289	-9.011	0.415	trans2
290	-8.741	0.406	trans2
291	-8.315	0.535	trans2
292	-8.133	0.464	trans2
293	-7.831	0.407	trans2
294	-7.493	0.427	trans2
295	-7.237	0.474	trans2
296	-7.026	0.445	trans2
297	-6.796	0.405	trans2
298	-6.430	0.479	trans2
299	-6.129	0.524	trans2
300	-5.857	0.543	trans2
301	-5.426	0.550	trans2
302	-5.208	0.454	trans2
303	-4.870	0.440	trans2
304	-4.583	0.561	trans2
305	-4.321	0.609	trans2
306	-4.043	0.594	trans2
307	-3.764	0.558	trans2
308	-3.483	0.479	trans2
309	-3.300	0.465	trans2
310	-3.039	0.551	trans2
311	-2.727	0.451	trans2
312	-2.569	0.435	trans2
313	-2.363	0.461	trans2
314	-2.096	0.386	trans2
315	-1.903	0.328	trans2
316	-1.697	0.353	trans2
317	-1.612	0.429	trans2
318	-1.344	0.398	trans2
319	-1.253	0.354	trans2
320	-1.070	0.268	trans2
321	-1.005	0.247	trans2
322	-0.831	0.228	trans2
323	-0.609	0.186	trans2
