# Supplementary material for: Prediction and validation of protein intermediate states from structurally rich ensembles and coarse-grained simulations
Source: Nat Commun. 2016 Aug 31;7:12575. doi: 10.1038/ncomms12575 (PMC5013691; doi:10.1038/ncomms12575)
Supplement: Supplementary Data 1 — Supplementary .html file containing interactive PC1-2 plots with links to the Protein Data Bank [file ncomms12575-s2.zip › interactiveplots/plot.js]

 var margin = { top: 10, right: 0, bottom: 50, left: 50 },
    outerWidth = 600,
    outerHeight = 450,
    width = outerWidth - margin.left - margin.right,
    height = outerHeight - margin.top - margin.bottom;
    
var x = d3.scale.linear()
    .range([0, width])
    .nice();

var y = d3.scale.linear()
    .range([height, 0])
    .nice();

var xCat = "PC1",
    yCat = "PC2",
    colorCat = "Category";

var line = d3.svg.line()
    .x(function(d) { return x(d.PC1); })
    .y(function(d) { return y(d.PC2); });

var visibility = new Array("block", "block", "block", "block", "block", "block", "block", "block", "block", "block");	

function update(newProtein) {	

//Load data
d3.csv(newProtein + ".csv", function(data) {

	//Page title
	d3.select("#title").html("<h2>" + newProtein + "</h2>");
  
	//Convert data to numbers
	data.forEach(function(d) {
		d.PC1 = +d.PC1;
		d.PC2 = +d.PC2;
	});
	

  var xMax = d3.max(data, function(d) { return d[xCat]; }) + 10,
      xMin = d3.min(data, function(d) { return d[xCat]; }) - 10,
      yMax = d3.max(data, function(d) { return d[yCat]; }) + 10,
      yMin = d3.min(data, function(d) { return d[yCat]; }) - 10;

  x.domain([xMin, xMax]);
  y.domain([yMin, yMax]);

  var xAxis = d3.svg.axis()
      .scale(x)
      .orient("bottom")
      .tickSize(-height);

  var yAxis = d3.svg.axis()
      .scale(y)
      .orient("left")
      .tickSize(-width);

  var color = d3.scale.category10();
   
  var tip = d3.tip()
      .attr("class", "d3-tip")
      .offset([-10, 0])
       .html(function(d) { 
				
			if (d.Comment) { return '<b>' + d.Name + '</b><br/>' + '<span class="data">PC1: ' + d.PC1 + '<br/>' + 'PC2: ' + d.PC2 + '<br/>'+ d.Comment + '</span>';}
            else 	{ return '<b>' + d.Name + '</b><br/>' + '<span class="data">PC1: ' + d.PC1 + '<br/>' + 'PC2: ' + d.PC2 + '</span>'; }
	   ;})			

  var zoomBeh = d3.behavior.zoom()
      .x(x)
      .y(y)
      .scaleExtent([0, 100])
      .on("zoom", zoomed);

  var svg = d3.select("#plot").append("svg")
      .attr("width", outerWidth)
      .attr("height", outerHeight)
    .append("g")
      .attr("transform", "translate(" + margin.left + "," + margin.top + ")")
      .call(zoomBeh);

  svg.call(tip);

  svg.append("rect")
      .attr("width", width)
      .attr("height", height);

  svg.append("g")
      .classed("x axis", true)
      .attr("transform", "translate(0," + height + ")")
      .call(xAxis)
    .append("text")
      .classed("label", true)
      .attr("x", width/2)
      .attr("y", margin.bottom - 10)
      .style("text-anchor", "middle")
	  .text("x-ray PC1");

  svg.append("g")
      .classed("y axis", true)
      .call(yAxis)
    .append("text")
      .classed("label", true)
      .attr("transform", "rotate(-90)")
      .attr("x", -height/2)
	  .attr("y", -margin.left)
      .attr("dy", "1em")
      .style("text-anchor", "middle")
      .text("x-ray PC2");

  var objects = svg.append("svg")
      .classed("objects", true)
      .attr("width", width)
      .attr("height", height);

  objects.append("svg:line")
      .classed("axisLine hAxisLine", true)
      .attr("x1", 0)
      .attr("y1", 0)
      .attr("x2", width)
      .attr("y2", 0)
      .attr("transform", "translate(0," + height + ")");

  objects.append("svg:line")
      .classed("axisLine vAxisLine", true)
      .attr("x1", 0)
      .attr("y1", 0)
      .attr("x2", 0)
      .attr("y2", height);

  objects.selectAll(".dot")
      .data(data)
      .enter()
      .append("a")
      	.attr("xlink:target","_blank")
      	.attr("xlink:href", function(d) { return "http://www.rcsb.org/pdb/explore/explore.do?structureId=" + d.Name; })
      .append("circle")
      .classed("dot", true)
      .attr("r", 5)
      .attr("transform", transform)
      .style("fill", function(d) { return color(d[colorCat]); })
      .on("mouseover", tip.show)
      .on("mouseout", tip.hide)
      .filter( function(d) { return d.Category == "trans1" || d.Category == "trans2" } )  //filter out data not to be shown (i.e. transistion)
      .remove();
 
  
   // Draw transition pathways	
   objects.append("path")
      .datum(data.filter(function(d){ return d.Category == "trans1"  }))
	  .attr("class", "line")
	  .classed("apo", true)
	  .attr("stroke", "black")
      .attr("d", line)
	  .attr("display", "none");
    
     objects.append("path")
      .datum(data.filter(function(d){ return d.Category == "trans2"  }))
	  .attr("class", "line")
	  .classed("holo", true)
	  .attr("stroke", "grey")
      .attr("d", line)
	  .attr("display", "none");
 
	//Create legend (with grouped list of structures)
	var structurelist = d3.select("#data_info")
		.selectAll("div")
           .data(color.domain())
           .enter()
           .append("div")
               .attr("class", "structures")
               .style("color", color)
			   .attr("id", function(d,i){ return "Title_" + i;})
			   .html( function(d) { return "<b>" + d + "</b>";} )
			   .on("click", toggle_visibility )
			   .each(function(d,i) {
						
						var category_name = d;
						var index = i;
						
						d3.select(this)  //this return <div id="category" style=...>"
							.append("div")
							.classed("structures2", true) 
							.attr("id", function(d) { return "StructureList_" + index;} )
							.append("ul")
								.selectAll("li")
								.data(data.filter(function(d) { return d.Category == category_name; } ))
								.enter()
								.append("li")
								.style("font-size","10px") 
								.html( function(d) {
									if (d.Comment) { var structure_info = "<span style='color:black'>(" + d.Comment + ")</span>";}
									else 	{ var structure_info = ""; }

									return "<a href='http://www.rcsb.org/pdb/explore/explore.do?structureId="+d.Name+"' target='_blank'>" +d.Name+"</a> " + structure_info;} )         
								.on("mouseover", function(d) { indicate(d); })
								.on("mouseout", function() { removeindicator(); });
					})
			
			.filter( function(d) { return d == "trans1" || d == "trans2" } )  //filter out categories not to be shown (i.e. transistion)
			.remove();
		
    
  //reset button	
  d3.select("button").on("click", reset);
  
  //checkboxes for transition pathways
  d3.selectAll(".pathway_button").on("change", function() {
		var pathway = this.value;
		display = this.checked ? "inline" : "none";
		svg.select("."+pathway).attr("display", display);});

  
   function zoomed() {
    svg.select(".x.axis").call(xAxis);
    svg.select(".y.axis").call(yAxis);
	
	svg.selectAll('path.line').attr('d', line);
    svg.selectAll(".dot").attr("transform", transform);
       
    }

  function transform(d) {
    return "translate(" + x(d[xCat]) + "," + y(d[yCat]) + ")";
  }
  
  
  function reset() {
  d3.transition().duration(750).tween("zoom", function() {
    var ix = d3.interpolate(x.domain(), [xMin, xMax]),
        iy = d3.interpolate(y.domain(), [yMin, yMax]);
    return function(t) {
      zoomBeh.x(x.domain(ix(t))).y(y.domain(iy(t)));
      zoomed();
    };
  });
}

function indicate(data) {
	
	objects.append("circle")
      	.classed("indicator", true)
	.style("stroke", "red")
	.style("fill", "red")
	.attr('fill-opacity', 0)
      	.attr("transform", transform(data))
	.attr("r", 6)
	.style("fill", "red");	
 }
  
function removeindicator() {
	
	svg.select("circle.indicator").remove();	
	
  }
 
 function toggle_visibility(d,i) {
	
	 
  d3.select("#StructureList_" + i)
		.style("display", visibility[i]); 
		
	 if (visibility[i] == 'block')
          visibility[i] = 'none';
     else
          visibility[i] = 'block';
	
	  }
	
});
} // function update ends --

update("RBP");

// handle on click event
	d3.select('#option')
		.on('change', function() {
		  
			// remove old elements
			d3.select("svg").remove();
			d3.selectAll(".structures").remove();
		  
			var newProtein =  d3.event.target.value;
			
			update(newProtein);
	});
