# Supplementary material for: Prediction and validation of protein intermediate states from structurally rich ensembles and coarse-grained simulations
Source: Nat Commun. 2016 Aug 31;7:12575. doi: 10.1038/ncomms12575 (PMC5013691; doi:10.1038/ncomms12575)
Supplement: Supplementary Data 1 — Supplementary .html file containing interactive PC1-2 plots with links to the Protein Data Bank [file ncomms12575-s2.zip › interactiveplots/RBP.csv]

Name	PC1	PC2	Category
1ba2	0.000	0.000	Apo end-state	D67R mutant
1ba2	21.831	12.031	Apo Intermediate 1	D67R mutant
1dbp	101.708	9.432	Ribose-bound end-state	D72G mutant
1drj	101.627	9.508	Ribose-bound end-state	R134G mutant
1drk	100.312	10.020	Ribose-bound end-state	I123T/G134A mutant
1urp	34.817	15.761	Apo Intermediate 2
1urp	33.604	15.752	Apo Intermediate 2
1urp	31.123	16.632	Apo Intermediate 2
1urp	32.591	16.441	Apo Intermediate 2
2dri	101.405	9.848	Ribose-bound end-state
2gx6	97.969	14.913	Ribose-bound Intermediate 3	Triple mutant V58T/V66T/V247T*
1	0.443	-0.130	trans1
2	1.356	-0.018	trans1
3	2.003	0.228	trans1
4	2.794	0.979	trans1
5	3.460	1.401	trans1
6	4.240	1.447	trans1
7	4.790	2.094	trans1
8	5.265	2.329	trans1
9	5.825	2.700	trans1
10	6.393	2.901	trans1
11	7.280	3.256	trans1
12	8.267	2.939	trans1
13	9.184	3.103	trans1
14	9.837	3.477	trans1
15	10.755	3.727	trans1
16	11.391	3.936	trans1
17	12.371	3.678	trans1
18	13.526	3.657	trans1
19	14.371	3.974	trans1
20	14.994	4.059	trans1
21	15.679	4.063	trans1
22	16.407	4.116	trans1
23	17.324	4.630	trans1
24	18.348	5.157	trans1
25	19.252	5.037	trans1
26	20.154	5.222	trans1
27	21.151	5.534	trans1
28	21.742	5.734	trans1
29	22.455	5.977	trans1
30	23.290	6.505	trans1
31	23.892	6.810	trans1
32	24.635	6.968	trans1
33	25.710	6.890	trans1
34	26.305	7.034	trans1
35	27.136	7.646	trans1
36	27.870	7.886	trans1
37	28.673	8.103	trans1
38	29.498	8.332	trans1
39	30.584	9.055	trans1
40	32.059	9.066	trans1
41	32.896	9.420	trans1
42	33.533	9.863	trans1
43	34.545	10.268	trans1
44	35.240	10.560	trans1
45	35.893	10.853	trans1
46	36.657	10.882	trans1
47	37.372	11.077	trans1
48	38.290	11.074	trans1
49	39.323	11.392	trans1
50	40.136	11.598	trans1
51	40.831	11.846	trans1
52	41.752	12.079	trans1
53	42.745	11.964	trans1
54	43.604	12.407	trans1
55	44.493	12.584	trans1
56	45.007	12.727	trans1
57	46.034	12.798	trans1
58	46.748	12.974	trans1
59	47.554	12.945	trans1
60	48.475	13.128	trans1
61	49.459	13.141	trans1
62	50.200	13.408	trans1
63	50.852	13.579	trans1
64	51.571	13.767	trans1
65	52.373	13.729	trans1
66	53.096	14.042	trans1
67	53.778	14.286	trans1
68	54.556	14.271	trans1
69	55.311	14.211	trans1
70	56.068	14.524	trans1
71	56.516	14.851	trans1
72	57.243	14.849	trans1
73	58.084	14.803	trans1
74	58.721	14.768	trans1
75	59.373	14.837	trans1
76	60.020	14.923	trans1
77	60.744	15.023	trans1
78	61.481	15.088	trans1
79	62.374	15.133	trans1
80	63.163	15.334	trans1
81	63.668	15.276	trans1
82	64.398	15.485	trans1
83	64.912	15.598	trans1
84	65.755	15.636	trans1
85	66.368	15.483	trans1
86	67.186	15.352	trans1
87	67.924	15.493	trans1
88	68.535	15.581	trans1
89	69.070	15.710	trans1
90	69.683	15.654	trans1
91	70.299	15.642	trans1
92	70.913	15.759	trans1
93	71.601	15.634	trans1
94	72.185	15.549	trans1
95	72.793	15.385	trans1
96	73.691	15.287	trans1
97	74.442	15.277	trans1
98	75.146	15.167	trans1
99	75.867	15.150	trans1
100	76.336	15.111	trans1
101	77.077	14.963	trans1
102	77.782	15.021	trans1
103	78.244	15.065	trans1
104	78.994	15.100	trans1
105	79.449	15.002	trans1
106	79.871	14.896	trans1
107	80.574	14.863	trans1
108	81.111	14.704	trans1
109	81.735	14.605	trans1
110	82.314	14.673	trans1
111	82.887	14.589	trans1
112	83.305	14.370	trans1
113	83.819	14.400	trans1
114	84.352	14.454	trans1
115	84.731	14.363	trans1
116	85.077	14.250	trans1
117	85.614	14.247	trans1
118	86.101	14.108	trans1
119	86.604	13.919	trans1
120	86.982	13.846	trans1
121	87.491	13.779	trans1
122	88.005	13.591	trans1
123	88.569	13.511	trans1
124	88.971	13.248	trans1
125	89.397	13.178	trans1
126	89.765	13.077	trans1
127	90.153	13.091	trans1
128	90.572	13.034	trans1
129	90.955	12.959	trans1
130	91.351	12.768	trans1
131	91.802	12.677	trans1
132	92.184	12.534	trans1
133	92.425	12.527	trans1
134	92.964	12.416	trans1
135	93.459	12.220	trans1
136	93.804	12.140	trans1
137	94.290	11.904	trans1
138	94.727	11.750	trans1
139	95.016	11.717	trans1
140	95.334	11.587	trans1
141	95.703	11.533	trans1
142	96.169	11.434	trans1
143	96.413	11.194	trans1
144	96.780	11.104	trans1
145	97.126	11.002	trans1
146	97.497	10.866	trans1
147	97.708	10.844	trans1
148	97.997	10.791	trans1
149	98.344	10.705	trans1
150	98.672	10.616	trans1
151	98.974	10.492	trans1
152	99.309	10.463	trans1
153	99.522	10.396	trans1
154	99.768	10.341	trans1
155	99.979	10.228	trans1
156	100.163	10.140	trans1
157	100.252	10.044	trans1
158	100.552	9.944	trans1
159	100.795	9.825	trans1
1	100.802	9.772	trans2
2	100.143	9.299	trans2
3	99.206	8.962	trans2
4	98.367	8.858	trans2
5	97.266	8.609	trans2
6	96.138	8.653	trans2
7	95.462	8.445	trans2
8	94.145	8.455	trans2
9	93.555	8.613	trans2
10	92.987	8.476	trans2
11	92.377	8.635	trans2
12	91.611	8.266	trans2
13	91.122	8.127	trans2
14	90.372	8.390	trans2
15	89.681	8.053	trans2
16	88.780	7.904	trans2
17	87.914	7.837	trans2
18	87.171	7.460	trans2
19	86.451	7.315	trans2
20	85.748	6.827	trans2
21	84.854	6.772	trans2
22	83.566	6.679	trans2
23	83.035	6.681	trans2
24	82.350	6.217	trans2
25	81.868	5.869	trans2
26	81.238	5.643	trans2
27	80.491	5.584	trans2
28	79.699	5.452	trans2
29	78.773	5.214	trans2
30	78.231	4.989	trans2
31	77.606	5.518	trans2
32	76.642	5.457	trans2
33	75.715	5.505	trans2
34	74.992	5.279	trans2
35	74.070	5.247	trans2
36	73.425	5.020	trans2
37	72.605	4.932	trans2
38	71.811	4.675	trans2
39	70.805	4.465	trans2
40	70.199	4.475	trans2
41	69.469	4.118	trans2
42	68.737	3.786	trans2
43	67.939	3.237	trans2
44	66.977	3.064	trans2
45	65.747	3.070	trans2
46	65.064	2.662	trans2
47	64.318	2.370	trans2
48	63.589	2.614	trans2
49	62.542	2.503	trans2
50	61.657	2.120	trans2
51	60.711	1.576	trans2
52	59.721	1.607	trans2
53	58.925	1.809	trans2
54	57.958	1.647	trans2
55	57.160	1.293	trans2
56	56.440	1.075	trans2
57	55.734	1.046	trans2
58	54.989	1.095	trans2
59	54.372	1.006	trans2
60	53.649	1.014	trans2
61	52.773	0.712	trans2
62	52.028	0.637	trans2
63	51.148	0.841	trans2
64	50.455	0.928	trans2
65	49.773	0.646	trans2
66	48.862	0.497	trans2
67	47.720	0.654	trans2
68	46.927	0.655	trans2
69	46.245	0.524	trans2
70	45.230	0.329	trans2
71	44.428	0.228	trans2
72	43.738	-0.044	trans2
73	42.948	-0.020	trans2
74	42.380	-0.117	trans2
75	41.418	0.034	trans2
76	40.470	-0.103	trans2
77	39.856	0.100	trans2
78	39.105	0.191	trans2
79	38.530	0.041	trans2
80	37.919	0.102	trans2
81	37.205	0.116	trans2
82	36.536	0.149	trans2
83	35.788	0.063	trans2
84	35.281	0.112	trans2
85	34.729	0.014	trans2
86	33.895	0.149	trans2
87	33.155	0.218	trans2
88	32.467	0.079	trans2
89	31.570	-0.212	trans2
90	30.894	-0.321	trans2
91	30.329	-0.490	trans2
92	29.676	-0.540	trans2
93	28.950	-0.434	trans2
94	28.314	-0.401	trans2
95	27.684	-0.385	trans2
96	27.150	-0.331	trans2
97	26.617	-0.365	trans2
98	25.888	-0.592	trans2
99	25.303	-0.718	trans2
100	24.785	-0.638	trans2
101	24.140	-0.573	trans2
102	23.460	-0.531	trans2
103	22.931	-0.706	trans2
104	22.295	-0.868	trans2
105	21.545	-1.098	trans2
106	21.029	-1.149	trans2
107	20.568	-1.169	trans2
108	19.822	-1.221	trans2
109	19.298	-1.184	trans2
110	18.830	-1.168	trans2
111	18.333	-1.353	trans2
112	17.872	-1.321	trans2
113	17.267	-1.133	trans2
114	16.798	-1.234	trans2
115	16.353	-1.287	trans2
116	15.850	-1.273	trans2
117	15.369	-1.140	trans2
118	14.884	-1.248	trans2
119	14.455	-1.248	trans2
120	13.969	-1.132	trans2
121	13.651	-1.057	trans2
122	13.277	-1.283	trans2
123	12.778	-1.361	trans2
124	12.342	-1.212	trans2
125	11.892	-1.193	trans2
126	11.505	-1.163	trans2
127	11.097	-1.006	trans2
128	10.594	-1.167	trans2
129	10.187	-1.184	trans2
130	9.812	-1.132	trans2
131	9.433	-1.164	trans2
132	9.079	-1.103	trans2
133	8.757	-1.096	trans2
134	8.379	-0.999	trans2
135	7.949	-0.909	trans2
136	7.591	-0.844	trans2
137	7.279	-0.685	trans2
138	6.821	-0.644	trans2
139	6.530	-0.619	trans2
140	6.150	-0.612	trans2
141	5.699	-0.721	trans2
142	5.347	-0.674	trans2
143	4.974	-0.674	trans2
144	4.687	-0.762	trans2
145	4.418	-0.785	trans2
146	4.075	-0.744	trans2
147	3.805	-0.635	trans2
148	3.546	-0.527	trans2
149	3.225	-0.553	trans2
150	3.039	-0.453	trans2
151	2.694	-0.444	trans2
152	2.388	-0.396	trans2
153	2.130	-0.261	trans2
154	1.863	-0.218	trans2
155	1.685	-0.124	trans2
156	1.391	-0.211	trans2
157	1.158	-0.128	trans2
158	0.994	-0.091	trans2
159	0.680	0.064	trans2
160	0.477	0.004	trans2
