# Supplementary material for: Prediction and validation of protein intermediate states from structurally rich ensembles and coarse-grained simulations
Source: Nat Commun. 2016 Aug 31;7:12575. doi: 10.1038/ncomms12575 (PMC5013691; doi:10.1038/ncomms12575)
Supplement: Supplementary Data 1 — Supplementary .html file containing interactive PC1-2 plots with links to the Protein Data Bank [file ncomms12575-s2.zip › interactiveplots/RNaseIII.csv]

Name	PC1	PC2	Category
1yyk	1.306	0.538	Inactive dsRNA-bound end-state
1yyo	0.000	0.000	Inactive dsRNA-bound end-state
1yyw	295.994	-193.645	Pre-catalytic dsRNA-bound end-state
1yyw	285.282	-202.865	Pre-catalytic dsRNA-bound end-state
1yz9	125.418	-1.413	Intermediate dsRNA-bound state
2ez6	-37.831	-231.518	Mg2+bound Catalytic state
2nue	10.064	-1.222	Inactive dsRNA-bound end-state
2nuf	-36.999	-231.465	Mg2+bound Catalytic state
2nug	-19.076	-243.152	Mg2+bound Catalytic state
4m2z	-16.919	-244.313	Mg2+bound Catalytic state
4m30	-13.693	-243.782	Mg2+bound Catalytic state
1	0.861	-0.462	trans1
2	1.556	-0.294	trans1
3	2.114	-0.448	trans1
4	2.965	-0.240	trans1
5	3.937	-0.320	trans1
6	5.253	-0.225	trans1
7	5.436	-0.266	trans1
8	6.378	-0.415	trans1
9	7.201	-0.285	trans1
10	8.140	-0.165	trans1
11	8.532	-0.008	trans1
12	9.102	-0.323	trans1
13	10.021	-0.631	trans1
14	11.080	-0.333	trans1
15	11.830	-0.425	trans1
16	12.607	-0.386	trans1
17	13.259	-0.145	trans1
18	14.175	-0.105	trans1
19	14.968	0.270	trans1
20	15.601	0.257	trans1
21	16.681	0.076	trans1
22	17.306	0.157	trans1
23	17.804	0.020	trans1
24	18.725	0.000	trans1
25	19.275	0.313	trans1
26	20.076	0.566	trans1
27	20.849	0.740	trans1
28	21.971	0.860	trans1
29	23.147	1.030	trans1
30	24.293	1.155	trans1
31	25.218	1.041	trans1
32	25.757	0.681	trans1
33	26.942	0.669	trans1
34	27.734	0.710	trans1
35	29.013	0.952	trans1
36	29.797	0.989	trans1
37	30.881	1.412	trans1
38	31.949	1.519	trans1
39	32.594	1.725	trans1
40	33.922	1.152	trans1
41	34.965	0.804	trans1
42	35.850	0.699	trans1
43	36.556	0.547	trans1
44	37.373	0.095	trans1
45	37.919	0.256	trans1
46	39.043	-0.128	trans1
47	40.109	-0.093	trans1
48	41.179	-0.263	trans1
49	42.276	-0.468	trans1
50	43.066	-0.333	trans1
51	43.696	-0.202	trans1
52	44.776	-0.205	trans1
53	45.710	-0.296	trans1
54	46.400	-0.115	trans1
55	47.079	-0.014	trans1
56	47.572	-0.294	trans1
57	48.173	-0.659	trans1
58	48.821	-0.492	trans1
59	49.727	-0.722	trans1
60	51.156	-0.716	trans1
61	52.220	-0.652	trans1
62	53.293	-1.002	trans1
63	54.076	-1.116	trans1
64	54.769	-1.218	trans1
65	56.006	-0.853	trans1
66	56.949	-1.112	trans1
67	58.033	-1.127	trans1
68	58.732	-0.965	trans1
69	59.724	-1.480	trans1
70	60.563	-1.621	trans1
71	61.205	-1.802	trans1
72	62.410	-1.741	trans1
73	63.375	-1.758	trans1
74	64.180	-1.499	trans1
75	64.968	-2.073	trans1
76	66.111	-2.170	trans1
77	67.166	-1.895	trans1
78	68.043	-1.770	trans1
79	68.794	-1.894	trans1
80	69.609	-2.115	trans1
81	70.565	-2.486	trans1
82	71.697	-2.697	trans1
83	72.690	-2.893	trans1
84	73.365	-3.168	trans1
85	74.324	-3.338	trans1
86	74.925	-3.117	trans1
87	75.820	-3.089	trans1
88	76.846	-3.360	trans1
89	78.245	-3.225	trans1
90	79.602	-3.050	trans1
91	80.605	-3.128	trans1
92	81.575	-3.743	trans1
93	82.311	-3.814	trans1
94	83.008	-3.931	trans1
95	83.665	-4.059	trans1
96	85.080	-4.094	trans1
97	85.714	-4.035	trans1
98	86.485	-4.072	trans1
99	87.498	-4.506	trans1
100	88.181	-4.606	trans1
101	89.181	-4.704	trans1
102	89.896	-4.740	trans1
103	91.056	-4.458	trans1
104	91.863	-4.292	trans1
105	93.041	-4.824	trans1
106	93.703	-5.107	trans1
107	94.722	-5.606	trans1
108	95.618	-5.734	trans1
109	96.505	-6.162	trans1
110	97.692	-6.444	trans1
111	98.575	-6.655	trans1
112	99.456	-6.808	trans1
113	100.519	-6.908	trans1
114	101.465	-7.043	trans1
115	102.189	-7.567	trans1
116	103.076	-8.011	trans1
117	104.010	-8.450	trans1
118	104.535	-8.793	trans1
119	105.636	-9.233	trans1
120	106.591	-9.117	trans1
121	107.497	-9.498	trans1
122	108.450	-10.021	trans1
123	109.130	-10.387	trans1
124	110.249	-10.547	trans1
125	111.129	-10.536	trans1
126	112.197	-10.726	trans1
127	113.226	-10.939	trans1
128	114.037	-11.201	trans1
129	115.075	-11.527	trans1
130	115.715	-11.576	trans1
131	116.366	-12.145	trans1
132	117.364	-12.703	trans1
133	118.391	-12.898	trans1
134	119.271	-13.122	trans1
135	120.104	-13.629	trans1
136	120.841	-13.858	trans1
137	121.572	-14.504	trans1
138	122.648	-14.651	trans1
139	123.429	-14.945	trans1
140	124.413	-15.489	trans1
141	125.438	-15.594	trans1
142	126.196	-15.520	trans1
143	127.280	-15.952	trans1
144	128.111	-15.932	trans1
145	129.333	-15.859	trans1
146	130.207	-16.126	trans1
147	131.199	-16.032	trans1
148	132.104	-16.239	trans1
149	133.257	-16.996	trans1
150	134.257	-17.551	trans1
151	135.263	-17.548	trans1
152	135.846	-17.904	trans1
153	136.800	-18.338	trans1
154	137.874	-18.455	trans1
155	138.892	-19.022	trans1
156	139.907	-19.096	trans1
157	140.563	-19.269	trans1
158	141.436	-19.702	trans1
159	142.453	-20.097	trans1
160	143.254	-20.794	trans1
161	144.088	-20.852	trans1
162	145.095	-20.674	trans1
163	146.035	-21.025	trans1
164	147.264	-21.346	trans1
165	147.956	-21.228	trans1
166	148.854	-21.392	trans1
167	149.589	-21.828	trans1
168	150.657	-22.335	trans1
169	151.692	-22.630	trans1
170	153.129	-23.309	trans1
171	154.010	-23.870	trans1
172	154.851	-24.340	trans1
173	155.406	-24.903	trans1
174	156.100	-25.824	trans1
175	157.059	-26.175	trans1
176	158.409	-26.603	trans1
177	159.188	-27.276	trans1
178	159.806	-27.787	trans1
179	160.740	-28.017	trans1
180	161.864	-28.199	trans1
181	162.783	-28.121	trans1
182	163.683	-28.410	trans1
183	164.378	-28.855	trans1
184	164.836	-29.370	trans1
185	165.757	-29.644	trans1
186	166.761	-30.221	trans1
187	167.514	-30.776	trans1
188	168.173	-31.116	trans1
189	168.470	-31.577	trans1
190	169.220	-31.835	trans1
191	170.024	-31.949	trans1
192	171.115	-32.558	trans1
193	171.909	-32.973	trans1
194	172.715	-33.381	trans1
195	173.465	-33.853	trans1
196	174.051	-34.278	trans1
197	174.601	-34.770	trans1
198	175.331	-34.993	trans1
199	175.833	-35.580	trans1
200	176.780	-35.893	trans1
201	177.576	-36.302	trans1
202	178.403	-36.399	trans1
203	179.281	-36.639	trans1
204	179.939	-37.153	trans1
205	181.283	-37.216	trans1
206	181.994	-37.497	trans1
207	182.436	-37.993	trans1
208	183.446	-38.279	trans1
209	183.919	-38.648	trans1
210	184.700	-38.796	trans1
211	185.238	-39.075	trans1
212	186.069	-39.301	trans1
213	186.858	-39.629	trans1
214	187.585	-39.929	trans1
215	188.470	-40.148	trans1
216	189.177	-40.430	trans1
217	189.673	-40.932	trans1
218	190.492	-41.403	trans1
219	191.365	-42.083	trans1
220	192.242	-42.403	trans1
221	193.079	-42.645	trans1
222	194.134	-42.890	trans1
223	194.695	-43.281	trans1
224	195.449	-43.567	trans1
225	195.748	-43.625	trans1
226	196.848	-43.855	trans1
227	197.811	-44.276	trans1
228	198.388	-44.595	trans1
229	198.970	-45.243	trans1
230	199.794	-45.648	trans1
231	200.563	-45.926	trans1
232	201.056	-46.166	trans1
233	201.536	-46.524	trans1
234	202.008	-46.919	trans1
235	202.836	-47.397	trans1
236	203.464	-47.408	trans1
237	204.125	-47.793	trans1
238	204.872	-47.995	trans1
239	205.714	-48.063	trans1
240	206.476	-48.642	trans1
241	207.034	-48.868	trans1
242	207.556	-49.358	trans1
243	208.064	-49.723	trans1
244	208.875	-50.048	trans1
245	209.182	-50.351	trans1
246	209.911	-50.487	trans1
247	210.484	-50.752	trans1
248	211.236	-50.990	trans1
249	211.908	-51.487	trans1
250	212.517	-51.988	trans1
251	213.238	-52.322	trans1
252	213.691	-52.454	trans1
253	214.227	-53.011	trans1
254	214.752	-53.344	trans1
255	215.489	-53.650	trans1
256	216.118	-53.917	trans1
257	216.648	-54.201	trans1
258	217.109	-54.633	trans1
259	217.678	-54.934	trans1
260	218.409	-55.063	trans1
261	219.089	-55.231	trans1
262	219.715	-55.395	trans1
263	220.347	-55.673	trans1
264	221.108	-55.969	trans1
265	221.599	-56.112	trans1
266	222.211	-56.331	trans1
267	222.989	-56.547	trans1
268	223.481	-57.045	trans1
269	223.956	-57.519	trans1
270	224.545	-57.788	trans1
271	225.270	-58.272	trans1
272	225.818	-58.367	trans1
273	226.457	-58.634	trans1
274	227.181	-59.022	trans1
275	227.442	-59.491	trans1
276	228.070	-59.855	trans1
277	228.632	-60.147	trans1
278	229.279	-60.376	trans1
279	229.813	-61.035	trans1
280	230.273	-61.397	trans1
281	231.006	-61.769	trans1
282	231.426	-62.033	trans1
283	232.007	-62.524	trans1
284	232.411	-62.715	trans1
285	232.776	-62.991	trans1
286	233.209	-63.518	trans1
287	233.590	-63.895	trans1
288	234.048	-64.211	trans1
289	234.381	-64.940	trans1
290	234.970	-65.340	trans1
291	235.537	-65.772	trans1
292	235.845	-65.971	trans1
293	236.303	-66.373	trans1
294	237.015	-66.672	trans1
295	237.162	-67.246	trans1
296	237.407	-67.644	trans1
297	237.755	-68.073	trans1
298	238.301	-68.405	trans1
299	238.821	-68.537	trans1
300	239.425	-68.969	trans1
301	239.987	-69.120	trans1
302	240.288	-69.566	trans1
303	240.401	-69.942	trans1
304	240.810	-70.353	trans1
305	241.030	-70.830	trans1
306	241.447	-71.158	trans1
307	241.928	-71.545	trans1
308	242.405	-71.910	trans1
309	243.135	-72.026	trans1
310	243.508	-72.332	trans1
311	244.078	-72.646	trans1
312	244.480	-73.003	trans1
313	244.933	-73.359	trans1
314	245.507	-73.744	trans1
315	245.897	-73.918	trans1
316	246.175	-74.262	trans1
317	246.479	-74.710	trans1
318	246.986	-75.126	trans1
319	247.406	-75.302	trans1
320	247.720	-75.594	trans1
321	248.334	-75.925	trans1
322	248.909	-76.221	trans1
323	249.327	-76.688	trans1
324	249.847	-76.986	trans1
325	250.281	-77.428	trans1
326	250.752	-77.992	trans1
327	251.232	-78.398	trans1
328	251.746	-78.726	trans1
329	252.098	-79.436	trans1
330	252.290	-79.764	trans1
331	252.723	-80.251	trans1
332	253.250	-80.675	trans1
333	253.683	-81.236	trans1
334	253.803	-81.760	trans1
335	254.430	-82.200	trans1
336	254.986	-82.522	trans1
337	255.256	-83.069	trans1
338	255.539	-83.506	trans1
339	255.964	-84.017	trans1
340	256.428	-84.425	trans1
341	256.859	-84.890	trans1
342	257.229	-85.349	trans1
343	257.810	-85.713	trans1
344	258.252	-86.165	trans1
345	258.672	-86.680	trans1
346	258.901	-86.992	trans1
347	259.230	-87.480	trans1
348	259.731	-87.921	trans1
349	260.197	-88.408	trans1
350	260.518	-89.050	trans1
351	260.742	-89.654	trans1
352	261.249	-89.977	trans1
353	261.679	-90.467	trans1
354	262.199	-91.049	trans1
355	262.683	-91.585	trans1
356	263.020	-91.889	trans1
357	263.285	-92.251	trans1
358	263.507	-92.829	trans1
359	263.708	-93.252	trans1
360	264.187	-93.803	trans1
361	264.415	-94.371	trans1
362	264.701	-94.776	trans1
363	264.794	-95.144	trans1
364	265.100	-95.548	trans1
365	265.481	-96.048	trans1
366	266.033	-96.522	trans1
367	266.407	-96.891	trans1
368	266.740	-97.144	trans1
369	266.976	-97.715	trans1
370	267.088	-98.319	trans1
371	267.290	-98.913	trans1
372	267.632	-99.569	trans1
373	267.790	-100.435	trans1
374	268.216	-101.060	trans1
375	268.420	-101.456	trans1
376	268.563	-102.000	trans1
377	268.917	-102.585	trans1
378	269.035	-103.047	trans1
379	269.383	-103.641	trans1
380	269.632	-104.064	trans1
381	269.993	-104.485	trans1
382	270.291	-104.785	trans1
383	270.552	-105.368	trans1
384	270.828	-105.907	trans1
385	271.209	-106.415	trans1
386	271.529	-106.628	trans1
387	271.733	-107.175	trans1
388	271.931	-107.803	trans1
389	272.166	-108.122	trans1
390	272.511	-108.750	trans1
391	272.837	-109.465	trans1
392	273.163	-109.949	trans1
393	273.320	-110.459	trans1
394	273.582	-110.870	trans1
395	273.886	-111.471	trans1
396	274.178	-111.915	trans1
397	274.644	-112.309	trans1
398	275.000	-113.000	trans1
399	275.222	-113.441	trans1
400	275.516	-113.859	trans1
401	275.749	-114.377	trans1
402	275.897	-114.972	trans1
403	276.301	-115.783	trans1
404	276.694	-116.326	trans1
405	277.097	-116.972	trans1
406	277.448	-117.626	trans1
407	277.644	-118.207	trans1
408	277.959	-118.780	trans1
409	278.061	-119.322	trans1
410	278.326	-119.955	trans1
411	278.532	-120.495	trans1
412	278.875	-121.175	trans1
413	278.856	-121.718	trans1
414	279.168	-122.301	trans1
415	279.668	-122.869	trans1
416	279.861	-123.256	trans1
417	280.048	-123.934	trans1
418	280.552	-124.296	trans1
419	280.942	-124.995	trans1
420	281.233	-125.484	trans1
421	281.325	-125.887	trans1
422	281.447	-126.729	trans1
423	281.636	-127.137	trans1
424	281.904	-127.798	trans1
425	282.208	-128.427	trans1
426	282.383	-128.845	trans1
427	282.577	-129.303	trans1
428	282.753	-130.053	trans1
429	283.241	-130.695	trans1
430	283.508	-131.301	trans1
431	283.556	-131.962	trans1
432	283.766	-132.234	trans1
433	283.695	-132.806	trans1
434	283.930	-133.357	trans1
435	284.262	-133.787	trans1
436	284.436	-134.310	trans1
437	284.468	-134.738	trans1
438	284.753	-135.282	trans1
439	284.984	-135.995	trans1
440	285.038	-136.645	trans1
441	285.278	-136.951	trans1
442	285.522	-137.311	trans1
443	285.794	-137.751	trans1
444	286.012	-138.108	trans1
445	286.247	-138.703	trans1
446	286.375	-139.273	trans1
447	286.555	-139.757	trans1
448	286.688	-140.306	trans1
449	287.000	-140.829	trans1
450	287.197	-141.426	trans1
451	287.235	-142.122	trans1
452	287.424	-142.550	trans1
453	287.590	-143.074	trans1
454	287.819	-143.489	trans1
455	287.952	-143.987	trans1
456	288.087	-144.500	trans1
457	288.332	-145.168	trans1
458	288.688	-145.853	trans1
459	288.863	-146.141	trans1
460	289.130	-146.434	trans1
461	289.284	-146.893	trans1
462	289.524	-147.324	trans1
463	289.611	-147.702	trans1
464	289.647	-148.198	trans1
465	289.857	-148.685	trans1
466	290.117	-149.188	trans1
467	290.204	-149.738	trans1
468	290.237	-150.102	trans1
469	290.370	-150.480	trans1
470	290.491	-150.905	trans1
471	290.527	-151.154	trans1
472	290.841	-151.613	trans1
473	291.101	-152.212	trans1
474	291.265	-152.816	trans1
475	291.439	-153.437	trans1
476	291.630	-154.067	trans1
477	291.751	-154.507	trans1
478	291.874	-155.053	trans1
479	291.934	-155.663	trans1
480	292.088	-156.232	trans1
481	292.060	-156.789	trans1
482	292.246	-157.350	trans1
483	292.277	-157.599	trans1
484	292.258	-158.198	trans1
485	292.256	-158.774	trans1
486	292.293	-159.409	trans1
487	292.397	-159.755	trans1
488	292.637	-160.201	trans1
489	292.742	-160.598	trans1
490	292.706	-161.127	trans1
491	292.859	-161.757	trans1
492	292.954	-162.223	trans1
493	293.023	-162.699	trans1
494	293.156	-163.243	trans1
495	293.067	-163.645	trans1
496	293.145	-164.124	trans1
497	293.303	-164.435	trans1
498	293.361	-164.857	trans1
499	293.371	-165.424	trans1
500	293.340	-165.773	trans1
501	293.429	-166.296	trans1
502	293.491	-166.854	trans1
503	293.576	-167.312	trans1
504	293.676	-167.760	trans1
505	293.756	-168.114	trans1
506	293.948	-168.563	trans1
507	293.884	-168.904	trans1
508	294.129	-169.275	trans1
509	294.314	-169.484	trans1
510	294.270	-169.861	trans1
511	294.315	-170.232	trans1
512	294.231	-170.510	trans1
513	294.315	-170.805	trans1
514	294.225	-171.176	trans1
515	294.378	-171.763	trans1
516	294.390	-172.077	trans1
517	294.467	-172.480	trans1
518	294.439	-172.754	trans1
519	294.522	-173.066	trans1
520	294.599	-173.331	trans1
521	294.694	-173.692	trans1
522	294.773	-174.074	trans1
523	294.738	-174.618	trans1
524	294.755	-175.107	trans1
525	294.841	-175.492	trans1
526	294.790	-175.797	trans1
527	294.867	-176.204	trans1
528	294.961	-176.641	trans1
529	295.016	-176.997	trans1
530	294.977	-177.360	trans1
531	295.078	-177.737	trans1
532	295.159	-177.988	trans1
533	295.100	-178.426	trans1
534	295.123	-178.613	trans1
535	295.256	-179.039	trans1
536	295.338	-179.362	trans1
537	295.206	-179.712	trans1
538	295.393	-180.089	trans1
539	295.546	-180.223	trans1
540	295.571	-180.469	trans1
541	295.574	-180.750	trans1
542	295.574	-181.080	trans1
543	295.596	-181.372	trans1
544	295.650	-181.748	trans1
545	295.678	-182.185	trans1
546	295.621	-182.367	trans1
547	295.692	-182.622	trans1
548	295.764	-183.039	trans1
549	295.651	-183.359	trans1
550	295.733	-183.726	trans1
551	295.793	-184.117	trans1
552	295.852	-184.462	trans1
553	295.866	-184.672	trans1
554	295.861	-184.939	trans1
555	295.842	-185.322	trans1
556	295.811	-185.437	trans1
557	295.822	-185.710	trans1
558	295.942	-186.109	trans1
559	295.878	-186.261	trans1
560	295.860	-186.589	trans1
561	295.881	-186.782	trans1
562	295.934	-187.028	trans1
563	295.908	-187.227	trans1
564	295.923	-187.438	trans1
565	295.914	-187.842	trans1
566	295.949	-188.062	trans1
567	296.024	-188.310	trans1
568	296.027	-188.572	trans1
569	296.100	-188.768	trans1
570	296.050	-188.901	trans1
571	295.980	-189.134	trans1
572	295.960	-189.354	trans1
573	295.991	-189.591	trans1
574	295.966	-189.826	trans1
575	295.999	-189.985	trans1
576	296.045	-190.128	trans1
577	296.059	-190.320	trans1
578	296.078	-190.395	trans1
579	296.075	-190.620	trans1
580	296.129	-190.791	trans1
581	296.042	-190.957	trans1
582	296.087	-191.019	trans1
583	296.104	-191.226	trans1
584	296.032	-191.269	trans1
585	296.095	-191.412	trans1
586	296.048	-191.559	trans1
587	296.013	-191.848	trans1
588	296.023	-191.945	trans1
589	296.093	-192.138	trans1
590	296.080	-192.204	trans1
591	295.960	-192.407	trans1
592	295.906	-192.534	trans1
593	295.828	-192.752	trans1
594	295.876	-192.912	trans1
595	295.893	-192.941	trans1
596	295.899	-193.025	trans1
597	295.835	-193.157	trans1
1	294.993	-193.144	trans2
2	294.273	-192.952	trans2
3	293.665	-192.656	trans2
4	292.782	-192.633	trans2
5	291.555	-192.503	trans2
6	290.944	-192.406	trans2
7	289.370	-192.493	trans2
8	288.604	-192.028	trans2
9	287.711	-192.149	trans2
10	287.314	-191.909	trans2
11	286.568	-191.811	trans2
12	286.013	-191.739	trans2
13	285.225	-191.823	trans2
14	284.499	-191.840	trans2
15	283.835	-191.900	trans2
16	283.232	-192.089	trans2
17	282.537	-192.451	trans2
18	281.582	-191.983	trans2
19	280.543	-192.605	trans2
20	279.768	-192.967	trans2
21	279.185	-192.970	trans2
22	277.949	-193.605	trans2
23	277.401	-193.523	trans2
24	276.466	-193.323	trans2
25	275.760	-193.283	trans2
26	274.904	-193.592	trans2
27	274.149	-193.707	trans2
28	273.611	-193.849	trans2
29	273.115	-193.760	trans2
30	272.106	-193.574	trans2
31	271.350	-193.706	trans2
32	270.576	-194.141	trans2
33	269.951	-194.239	trans2
34	269.594	-194.032	trans2
35	268.879	-193.971	trans2
36	268.161	-193.526	trans2
37	267.624	-193.640	trans2
38	266.794	-193.602	trans2
39	266.067	-193.434	trans2
40	265.540	-193.216	trans2
41	264.971	-192.945	trans2
42	264.582	-192.827	trans2
43	263.953	-193.119	trans2
44	263.134	-193.376	trans2
45	262.309	-192.947	trans2
46	261.302	-192.880	trans2
47	260.423	-193.212	trans2
48	259.423	-193.772	trans2
49	258.705	-193.810	trans2
50	257.893	-193.610	trans2
51	257.083	-193.860	trans2
52	256.663	-193.508	trans2
53	255.946	-193.248	trans2
54	255.255	-192.883	trans2
55	254.730	-192.710	trans2
56	254.137	-192.499	trans2
57	253.740	-192.136	trans2
58	253.045	-192.218	trans2
59	252.254	-192.250	trans2
60	251.614	-192.049	trans2
61	250.750	-191.980	trans2
62	250.095	-191.703	trans2
63	249.529	-191.734	trans2
64	248.598	-192.226	trans2
65	247.762	-192.113	trans2
66	247.364	-191.908	trans2
67	246.575	-192.015	trans2
68	246.078	-191.682	trans2
69	245.307	-191.440	trans2
70	244.595	-191.537	trans2
71	243.775	-191.552	trans2
72	242.989	-191.526	trans2
73	242.631	-191.049	trans2
74	242.219	-190.608	trans2
75	241.575	-190.424	trans2
76	240.499	-190.345	trans2
77	239.821	-190.339	trans2
78	239.284	-190.160	trans2
79	238.347	-190.442	trans2
80	237.885	-189.904	trans2
81	237.113	-189.959	trans2
82	236.718	-189.650	trans2
83	235.995	-189.435	trans2
84	235.226	-189.314	trans2
85	234.656	-189.212	trans2
86	234.161	-189.009	trans2
87	233.500	-189.302	trans2
88	232.356	-188.939	trans2
89	231.568	-188.886	trans2
90	230.825	-188.798	trans2
91	230.083	-188.727	trans2
92	229.414	-188.663	trans2
93	228.933	-188.309	trans2
94	228.286	-188.153	trans2
95	227.319	-188.322	trans2
96	226.846	-188.294	trans2
97	225.966	-188.457	trans2
98	225.312	-188.631	trans2
99	224.654	-188.361	trans2
100	223.959	-188.226	trans2
101	223.227	-188.210	trans2
102	222.624	-188.211	trans2
103	222.108	-188.046	trans2
104	221.621	-188.048	trans2
105	220.949	-188.407	trans2
106	220.198	-187.990	trans2
107	219.821	-187.330	trans2
108	219.374	-187.186	trans2
109	218.556	-187.257	trans2
110	217.853	-187.275	trans2
111	217.319	-186.851	trans2
112	216.809	-186.520	trans2
113	216.019	-186.711	trans2
114	215.450	-186.639	trans2
115	214.522	-186.776	trans2
116	213.628	-186.777	trans2
117	213.142	-186.580	trans2
118	212.375	-187.081	trans2
119	211.838	-186.869	trans2
120	211.327	-186.736	trans2
121	210.717	-186.238	trans2
122	210.090	-185.851	trans2
123	209.450	-185.812	trans2
124	208.522	-185.732	trans2
125	207.797	-185.979	trans2
126	207.100	-185.990	trans2
127	206.655	-186.031	trans2
128	205.912	-185.921	trans2
129	205.161	-185.716	trans2
130	204.452	-185.653	trans2
131	203.574	-185.560	trans2
132	203.067	-185.496	trans2
133	202.425	-185.436	trans2
134	201.810	-185.301	trans2
135	201.184	-185.257	trans2
136	200.468	-185.073	trans2
137	199.883	-185.080	trans2
138	199.154	-185.082	trans2
139	198.316	-184.737	trans2
140	197.528	-184.616	trans2
141	196.909	-184.543	trans2
142	196.460	-184.354	trans2
143	195.824	-184.020	trans2
144	195.337	-183.253	trans2
145	194.650	-182.875	trans2
146	194.128	-182.399	trans2
147	193.462	-182.371	trans2
148	192.651	-182.001	trans2
149	191.667	-182.027	trans2
150	191.074	-181.799	trans2
151	190.325	-181.474	trans2
152	189.491	-180.990	trans2
153	188.544	-180.655	trans2
154	188.158	-180.320	trans2
155	187.674	-180.223	trans2
156	187.220	-180.002	trans2
157	186.518	-179.645	trans2
158	185.732	-179.395	trans2
159	185.005	-178.996	trans2
160	184.157	-178.724	trans2
161	183.499	-178.307	trans2
162	182.937	-178.539	trans2
163	182.329	-178.510	trans2
164	181.692	-178.105	trans2
165	181.185	-177.832	trans2
166	180.444	-177.633	trans2
167	179.990	-177.146	trans2
168	179.265	-176.902	trans2
169	178.799	-176.715	trans2
170	178.069	-176.908	trans2
171	177.558	-176.648	trans2
172	176.868	-176.304	trans2
173	176.419	-175.933	trans2
174	175.693	-175.400	trans2
175	175.067	-175.316	trans2
176	174.422	-174.993	trans2
177	173.742	-174.826	trans2
178	172.843	-174.533	trans2
179	172.252	-174.460	trans2
180	171.590	-174.291	trans2
181	170.988	-173.975	trans2
182	170.457	-173.931	trans2
183	169.727	-173.747	trans2
184	169.277	-173.223	trans2
185	168.560	-172.775	trans2
186	167.736	-172.614	trans2
187	167.178	-172.296	trans2
188	166.426	-171.767	trans2
189	165.673	-171.558	trans2
190	165.126	-171.261	trans2
191	164.671	-170.884	trans2
192	164.216	-170.491	trans2
193	163.536	-170.282	trans2
194	163.086	-169.915	trans2
195	162.590	-169.524	trans2
196	162.099	-169.151	trans2
197	161.509	-168.743	trans2
198	161.235	-168.156	trans2
199	160.826	-168.071	trans2
200	160.294	-167.834	trans2
201	159.654	-167.361	trans2
202	159.399	-166.882	trans2
203	158.847	-166.441	trans2
204	158.326	-166.037	trans2
205	157.979	-165.733	trans2
206	157.213	-165.342	trans2
207	156.707	-164.624	trans2
208	156.185	-164.217	trans2
209	155.640	-163.925	trans2
210	155.104	-163.622	trans2
211	154.598	-163.447	trans2
212	154.027	-163.030	trans2
213	153.440	-162.747	trans2
214	152.973	-162.379	trans2
215	152.562	-162.212	trans2
216	152.115	-161.781	trans2
217	151.671	-161.392	trans2
218	151.258	-161.046	trans2
219	150.974	-160.711	trans2
220	150.623	-160.129	trans2
221	150.342	-159.624	trans2
222	150.113	-159.045	trans2
223	149.598	-158.674	trans2
224	149.182	-158.533	trans2
225	148.853	-158.069	trans2
226	148.621	-157.707	trans2
227	148.128	-157.426	trans2
228	147.808	-157.084	trans2
229	147.404	-156.884	trans2
230	147.021	-156.536	trans2
231	146.659	-156.154	trans2
232	146.217	-155.936	trans2
233	145.896	-155.424	trans2
234	145.414	-155.052	trans2
235	145.133	-154.679	trans2
236	144.600	-154.406	trans2
237	144.245	-154.058	trans2
238	143.797	-153.721	trans2
239	143.470	-153.514	trans2
240	143.041	-153.286	trans2
241	142.728	-152.914	trans2
242	142.402	-152.469	trans2
243	142.011	-152.217	trans2
244	141.647	-151.834	trans2
245	141.346	-151.484	trans2
246	141.017	-151.130	trans2
247	140.669	-150.605	trans2
248	140.211	-150.435	trans2
249	139.923	-150.219	trans2
250	139.742	-149.688	trans2
251	139.520	-149.305	trans2
252	139.160	-148.660	trans2
253	138.775	-148.175	trans2
254	138.376	-147.869	trans2
255	138.025	-147.352	trans2
256	137.734	-146.947	trans2
257	137.481	-146.389	trans2
258	137.240	-145.826	trans2
259	136.959	-145.346	trans2
260	136.580	-144.970	trans2
261	136.182	-144.528	trans2
262	135.976	-144.075	trans2
263	135.575	-143.791	trans2
264	135.313	-143.396	trans2
265	134.791	-143.136	trans2
266	134.355	-142.704	trans2
267	134.133	-142.337	trans2
268	133.722	-141.946	trans2
269	133.425	-141.416	trans2
270	133.052	-141.010	trans2
271	132.768	-140.547	trans2
272	132.517	-139.911	trans2
273	132.242	-139.494	trans2
274	131.875	-139.069	trans2
275	131.510	-138.573	trans2
276	131.333	-138.080	trans2
277	131.037	-137.666	trans2
278	130.803	-137.090	trans2
279	130.591	-136.404	trans2
280	130.117	-136.086	trans2
281	129.899	-135.712	trans2
282	129.609	-135.362	trans2
283	129.257	-134.951	trans2
284	128.996	-134.483	trans2
285	128.846	-134.101	trans2
286	128.491	-133.618	trans2
287	127.953	-133.234	trans2
288	127.712	-132.879	trans2
289	127.382	-132.524	trans2
290	127.084	-131.893	trans2
291	126.770	-131.517	trans2
292	126.514	-131.210	trans2
293	126.320	-130.848	trans2
294	125.996	-130.303	trans2
295	125.745	-129.851	trans2
296	125.570	-129.439	trans2
297	125.344	-128.787	trans2
298	125.149	-128.329	trans2
299	124.967	-127.763	trans2
300	124.567	-127.254	trans2
301	124.264	-126.801	trans2
302	123.959	-126.222	trans2
303	123.787	-125.691	trans2
304	123.430	-125.262	trans2
305	123.337	-124.623	trans2
306	123.067	-124.126	trans2
307	122.856	-123.812	trans2
308	122.603	-123.234	trans2
309	122.345	-122.318	trans2
310	122.172	-121.778	trans2
311	121.931	-121.446	trans2
312	121.785	-120.889	trans2
313	121.656	-120.373	trans2
314	121.448	-119.813	trans2
315	121.274	-119.262	trans2
316	120.954	-119.000	trans2
317	120.571	-118.610	trans2
318	120.482	-117.912	trans2
319	120.168	-117.369	trans2
320	119.910	-117.019	trans2
321	119.800	-116.329	trans2
322	119.484	-115.834	trans2
323	119.291	-115.488	trans2
324	118.986	-114.898	trans2
325	118.719	-114.464	trans2
326	118.479	-113.702	trans2
327	118.246	-113.131	trans2
328	118.084	-112.446	trans2
329	117.888	-112.083	trans2
330	117.836	-111.530	trans2
331	117.708	-110.729	trans2
332	117.505	-110.100	trans2
333	117.226	-109.580	trans2
334	117.097	-108.999	trans2
335	116.933	-108.468	trans2
336	116.671	-108.083	trans2
337	116.311	-107.587	trans2
338	116.240	-107.181	trans2
339	116.101	-106.672	trans2
340	115.817	-106.042	trans2
341	115.532	-105.434	trans2
342	115.227	-104.766	trans2
343	115.006	-104.517	trans2
344	114.742	-104.001	trans2
345	114.590	-103.498	trans2
346	114.269	-102.907	trans2
347	114.125	-102.522	trans2
348	113.864	-101.932	trans2
349	113.740	-101.513	trans2
350	113.513	-100.750	trans2
351	113.205	-100.392	trans2
352	113.145	-99.730	trans2
353	112.897	-99.250	trans2
354	112.707	-98.741	trans2
355	112.542	-97.942	trans2
356	112.381	-97.471	trans2
357	112.208	-96.984	trans2
358	112.020	-96.567	trans2
359	111.678	-95.913	trans2
360	111.629	-95.493	trans2
361	111.503	-94.990	trans2
362	111.404	-94.325	trans2
363	111.315	-93.599	trans2
364	110.995	-93.168	trans2
365	110.917	-92.549	trans2
366	110.659	-91.982	trans2
367	110.451	-91.432	trans2
368	110.270	-90.900	trans2
369	110.161	-90.319	trans2
370	109.917	-89.502	trans2
371	109.600	-88.908	trans2
372	109.319	-88.555	trans2
373	109.187	-87.808	trans2
374	108.894	-87.340	trans2
375	108.689	-86.819	trans2
376	108.480	-86.166	trans2
377	108.262	-85.661	trans2
378	108.203	-84.791	trans2
379	108.045	-84.203	trans2
380	107.801	-83.670	trans2
381	107.616	-83.010	trans2
382	107.438	-82.364	trans2
383	107.253	-81.895	trans2
384	107.078	-81.077	trans2
385	106.789	-80.289	trans2
386	106.441	-79.785	trans2
387	106.318	-79.286	trans2
388	106.048	-78.451	trans2
389	105.745	-78.057	trans2
390	105.647	-77.438	trans2
391	105.380	-76.930	trans2
392	105.040	-76.238	trans2
393	104.751	-75.652	trans2
394	104.543	-75.153	trans2
395	104.391	-74.675	trans2
396	104.092	-74.336	trans2
397	103.774	-73.945	trans2
398	103.589	-73.313	trans2
399	103.192	-72.671	trans2
400	102.883	-72.180	trans2
401	102.701	-71.450	trans2
402	102.435	-70.612	trans2
403	102.153	-70.222	trans2
404	101.990	-69.681	trans2
405	101.614	-68.935	trans2
406	101.449	-68.507	trans2
407	101.195	-67.893	trans2
408	100.942	-67.405	trans2
409	100.849	-66.621	trans2
410	100.613	-66.035	trans2
411	100.349	-65.552	trans2
412	100.017	-65.060	trans2
413	99.840	-64.453	trans2
414	99.494	-63.901	trans2
415	99.194	-63.039	trans2
416	98.987	-62.741	trans2
417	98.766	-62.143	trans2
418	98.596	-61.374	trans2
419	97.976	-60.527	trans2
420	97.832	-60.060	trans2
421	97.750	-59.557	trans2
422	97.537	-59.071	trans2
423	97.183	-58.489	trans2
424	97.024	-57.965	trans2
425	96.965	-57.419	trans2
426	96.824	-56.525	trans2
427	96.586	-55.945	trans2
428	96.346	-55.551	trans2
429	95.958	-55.008	trans2
430	95.646	-54.325	trans2
431	95.300	-53.877	trans2
432	95.139	-53.260	trans2
433	94.793	-52.585	trans2
434	94.652	-52.034	trans2
435	94.453	-51.342	trans2
436	94.275	-50.890	trans2
437	94.131	-50.468	trans2
438	93.926	-49.849	trans2
439	93.593	-49.157	trans2
440	93.258	-48.339	trans2
441	93.071	-47.736	trans2
442	92.776	-47.196	trans2
443	92.555	-46.681	trans2
444	92.457	-46.109	trans2
445	92.254	-45.825	trans2
446	92.082	-45.394	trans2
447	91.841	-44.851	trans2
448	91.460	-44.349	trans2
449	91.233	-43.924	trans2
450	91.033	-43.471	trans2
451	90.794	-42.847	trans2
452	90.602	-42.596	trans2
453	90.322	-42.207	trans2
454	90.164	-41.805	trans2
455	89.758	-41.426	trans2
456	89.465	-40.860	trans2
457	89.366	-40.211	trans2
458	89.053	-39.674	trans2
459	88.836	-39.252	trans2
460	88.747	-38.949	trans2
461	88.398	-38.244	trans2
462	88.227	-37.896	trans2
463	88.006	-37.544	trans2
464	87.693	-37.065	trans2
465	87.380	-36.601	trans2
466	87.129	-36.222	trans2
467	86.779	-35.924	trans2
468	86.532	-35.323	trans2
469	86.197	-34.754	trans2
470	85.992	-34.297	trans2
471	85.563	-33.763	trans2
472	85.257	-33.509	trans2
473	85.059	-33.053	trans2
474	84.771	-32.709	trans2
475	84.622	-32.091	trans2
476	84.292	-31.611	trans2
477	83.865	-31.146	trans2
478	83.658	-30.542	trans2
479	83.251	-30.356	trans2
480	83.013	-30.022	trans2
481	82.717	-29.613	trans2
482	82.449	-29.370	trans2
483	82.207	-28.851	trans2
484	81.936	-28.471	trans2
485	81.721	-28.085	trans2
486	81.353	-27.815	trans2
487	80.978	-27.342	trans2
488	80.894	-27.067	trans2
489	80.561	-26.889	trans2
490	80.223	-26.505	trans2
491	79.995	-26.155	trans2
492	79.657	-25.980	trans2
493	79.521	-25.480	trans2
494	79.209	-25.097	trans2
495	78.894	-24.958	trans2
496	78.505	-24.655	trans2
497	78.167	-24.209	trans2
498	78.003	-23.881	trans2
499	77.833	-23.648	trans2
500	77.488	-23.392	trans2
501	77.437	-22.997	trans2
502	77.031	-22.499	trans2
503	76.707	-22.291	trans2
504	76.449	-22.148	trans2
505	76.143	-21.577	trans2
506	75.921	-21.291	trans2
507	75.750	-20.958	trans2
508	75.502	-20.848	trans2
509	75.163	-20.358	trans2
510	75.059	-19.907	trans2
511	74.925	-19.569	trans2
512	74.656	-19.397	trans2
513	74.414	-18.994	trans2
514	74.183	-18.552	trans2
515	73.974	-18.325	trans2
516	73.671	-18.031	trans2
517	73.230	-17.719	trans2
518	72.929	-17.396	trans2
519	72.551	-17.121	trans2
520	72.242	-16.952	trans2
521	71.920	-16.706	trans2
522	71.669	-16.422	trans2
523	71.463	-16.154	trans2
524	71.108	-15.858	trans2
525	70.676	-15.632	trans2
526	70.325	-15.344	trans2
527	69.875	-15.006	trans2
528	69.613	-14.887	trans2
529	69.487	-14.627	trans2
530	69.268	-14.189	trans2
531	68.950	-13.867	trans2
532	68.517	-13.619	trans2
533	68.133	-13.234	trans2
534	67.836	-12.975	trans2
535	67.455	-12.811	trans2
536	66.888	-12.653	trans2
537	66.607	-12.459	trans2
538	66.388	-12.112	trans2
539	65.983	-11.968	trans2
540	65.620	-11.737	trans2
541	65.157	-11.483	trans2
542	64.641	-11.217	trans2
543	64.319	-11.108	trans2
544	63.927	-10.851	trans2
545	63.452	-10.686	trans2
546	63.223	-10.542	trans2
547	62.860	-10.308	trans2
548	62.659	-10.216	trans2
549	62.286	-9.905	trans2
550	61.956	-9.704	trans2
551	61.511	-9.422	trans2
552	61.223	-9.237	trans2
553	60.768	-9.117	trans2
554	60.502	-8.861	trans2
555	60.126	-8.732	trans2
556	59.672	-8.582	trans2
557	59.351	-8.282	trans2
558	59.150	-8.031	trans2
559	58.792	-7.998	trans2
560	58.420	-7.698	trans2
561	58.223	-7.238	trans2
562	57.718	-7.275	trans2
563	57.412	-7.027	trans2
564	56.867	-6.743	trans2
565	56.501	-6.416	trans2
566	56.089	-6.260	trans2
567	55.643	-6.028	trans2
568	55.347	-5.860	trans2
569	54.997	-5.663	trans2
570	54.653	-5.244	trans2
571	54.351	-4.900	trans2
572	53.979	-4.639	trans2
573	53.556	-4.308	trans2
574	53.197	-4.165	trans2
575	52.898	-3.892	trans2
576	52.544	-3.685	trans2
577	52.092	-3.395	trans2
578	51.849	-3.262	trans2
579	51.513	-3.161	trans2
580	51.091	-2.914	trans2
581	50.625	-2.809	trans2
582	50.298	-2.743	trans2
583	49.970	-2.535	trans2
584	49.572	-2.522	trans2
585	49.188	-2.291	trans2
586	48.732	-2.165	trans2
587	48.442	-2.025	trans2
588	48.008	-1.659	trans2
589	47.581	-1.635	trans2
590	47.124	-1.292	trans2
591	46.754	-1.107	trans2
592	46.379	-0.881	trans2
593	46.075	-0.833	trans2
594	45.798	-0.741	trans2
595	45.436	-0.583	trans2
596	45.127	-0.658	trans2
597	44.874	-0.645	trans2
598	44.394	-0.471	trans2
599	44.093	-0.491	trans2
600	43.776	-0.300	trans2
601	43.388	-0.199	trans2
602	42.924	-0.059	trans2
603	42.570	0.030	trans2
604	42.238	0.168	trans2
605	41.838	0.230	trans2
606	41.599	0.306	trans2
607	41.188	0.337	trans2
608	40.863	0.418	trans2
609	40.629	0.484	trans2
610	40.363	0.494	trans2
611	39.996	0.435	trans2
612	39.689	0.427	trans2
613	39.459	0.561	trans2
614	39.155	0.500	trans2
615	38.775	0.562	trans2
616	38.481	0.588	trans2
617	38.113	0.581	trans2
618	37.885	0.660	trans2
619	37.508	0.711	trans2
620	37.238	0.737	trans2
621	36.892	0.977	trans2
622	36.673	0.941	trans2
623	36.320	0.958	trans2
624	35.999	0.940	trans2
625	35.762	0.983	trans2
626	35.506	1.060	trans2
627	35.149	1.138	trans2
628	34.803	1.044	trans2
629	34.515	1.137	trans2
630	34.274	1.151	trans2
631	34.002	1.132	trans2
632	33.731	1.199	trans2
633	33.469	1.255	trans2
634	33.229	1.335	trans2
635	33.058	1.385	trans2
636	32.701	1.386	trans2
637	32.425	1.405	trans2
638	32.169	1.452	trans2
639	31.927	1.445	trans2
640	31.609	1.352	trans2
641	31.350	1.345	trans2
642	31.064	1.489	trans2
643	30.729	1.572	trans2
644	30.409	1.569	trans2
645	30.042	1.685	trans2
646	29.815	1.718	trans2
647	29.653	1.743	trans2
648	29.389	1.777	trans2
649	29.121	1.754	trans2
650	28.786	1.919	trans2
651	28.502	1.964	trans2
652	28.263	2.060	trans2
653	28.067	2.043	trans2
654	27.793	2.012	trans2
655	27.584	1.953	trans2
656	27.346	1.961	trans2
657	27.041	1.936	trans2
658	26.718	1.965	trans2
659	26.506	1.904	trans2
660	26.288	1.915	trans2
661	26.130	1.854	trans2
662	25.931	1.911	trans2
663	25.758	1.842	trans2
664	25.480	1.816	trans2
665	25.138	1.822	trans2
666	24.955	1.853	trans2
667	24.652	1.822	trans2
668	24.282	1.791	trans2
669	23.982	1.787	trans2
670	23.692	1.791	trans2
671	23.562	1.825	trans2
672	23.308	1.814	trans2
673	23.033	1.771	trans2
674	22.848	1.824	trans2
675	22.637	1.931	trans2
676	22.459	1.929	trans2
677	22.259	1.906	trans2
678	21.955	1.912	trans2
679	21.752	1.902	trans2
680	21.469	1.844	trans2
681	21.180	1.925	trans2
682	20.968	2.036	trans2
683	20.749	2.079	trans2
684	20.500	2.025	trans2
685	20.303	1.929	trans2
686	20.059	1.896	trans2
687	19.833	1.853	trans2
688	19.599	1.813	trans2
689	19.317	1.751	trans2
