# Supplementary material for: Prediction and validation of protein intermediate states from structurally rich ensembles and coarse-grained simulations
Source: Nat Commun. 2016 Aug 31;7:12575. doi: 10.1038/ncomms12575 (PMC5013691; doi:10.1038/ncomms12575)
Supplement: Supplementary Data 1 — Supplementary .html file containing interactive PC1-2 plots with links to the Protein Data Bank [file ncomms12575-s2.zip › interactiveplots/style.css]

body { 
		font-family: Arial,serif;
}

div#wrap {
	width: 938px;
	margin: 0 auto;
	margin-bottom:50px;
	margin-top: 50px;
	padding: 10px;
	overflow:hidden;
	background: white;
	border: 1px solid grey;
	box-shadow: 0 1px 30px rgba(34, 25, 25, 0.4);
	-webkit-box-shadow: 0 1px 30px rgba(34, 25, 25, 0.4);
}

	
div#left{
	float:left; 
	width:600px; 
	}


div#title {
	width:100%;
	border-bottom: 1px solid grey;
	margin-bottom: 10px;
}

div#caption{
float:left;
width: 98%;
padding: 1%;
background: #f1f1f1;
margin-bottom: 10px;

}
div#plot{
	float: left;
	width: 600px; 
	margin-right: 10px;
	font-size: 10px;
}	

div#sidebar {
	float:right; width: 320px; padding:10px; }

.shadow{
	margin-bottom:50px;
	margin-top: 10px;
	padding: 10px;
	overflow:hidden;
	background: white;
	border: 1px solid grey;
	box-shadow: 0 1px 30px rgba(34, 25, 25, 0.4);
	-webkit-box-shadow: 0 1px 30px rgba(34, 25, 25, 0.4);}
	
div.sidebar{
	
	width: 320px; 
	background: white;
	margin-bottom: 10px;
	font-size: 12px;
}

h3 { width:100%; text-align:center; color: grey; border-bottom: 1px solid #e1e1e1; font-size: 12px; line-height:0.1em; margin:10px 0 20px; } 
h3 span { background:#fff; padding:0 10px; }

.sidebar a {color: black; text-decoration:none;}
.sidebar a:hover {font-weight:bold; color:red;}

div.structures {
	float:left;
	width:100%;
	background: white;
	margin-bottom: 10px;
	}

div.structures2 {
	float:left;
	width:100%;
	background: #e1e1e1;
	margin-bottom: 10px;
	border-radius:5px;
	display: none;
	}
	
rect {
  fill: #f1f1f1;
  shape-rendering: crispEdges;
}

.axis path,
.axis line {
  fill: none;
  stroke: white;
  stroke-width: 1;
  shape-rendering: crispEdges;
}

.axisLine {
  fill: none;
  shape-rendering: crispEdges;
  stroke: rgba(0, 0, 0, 0.5);
  stroke-width: 3px;
}

.dot {
  fill-opacity: .5;
}

.label { 
	font-size: 12px;
	font-weight: bold;
	}

path { 
    stroke-width: 2;
    fill: none;
	}

.d3-tip {
  line-height: 1;
  padding: 10px;
  background: rgba(0, 0, 0, 0.8);
  color: #fff;
  border-radius: 2px;
  text-align:center;
}

.data {
	font-size:10px;
}

/* Creates a small triangle extender for the tooltip */
.d3-tip:after {
  box-sizing: border-box;
  display: inline;
  font-size: 10px;
  width: 100%;
  line-height: 1;
  color: rgba(0, 0, 0, 0.8);
  content: "\25BC";
  position: absolute;
  text-align: center;
}

/* Style northward tooltips differently */
.d3-tip.n:after {
  margin: -1px 0 0 0;
  top: 100%;
  left: 0;
}
